# Supplementary material for: RPA Combined With CRISPR/Cas12a for Rapid and Ultrasensitive Detection Dual‐Gene of Methicillin‐Resistant Staphylococcus aureus (MRSA)
Source: J Mol Recognit. 2026 Apr 19;39:e70035. doi: 10.1002/jmr.70035 (PMC13092367; doi:10.1002/jmr.70035)
Supplement: Supplementary file 4 — Table S3: 16S rRNA nanopore sequencing in urine. Table S4: 16S rRNA nanopore sequencing in sputum. Table S5: 16S rRNA nanopore sequencing in secretion. [file JMR-39-e70035-s003.xlsx]

## Sheet: urine
Table S3 16S rRNA nanopore sequencing in clinical samples
Name	Max	1	2	3	4	5	6	7	8	MRSA	SA	Lineage
Staphylococcus aureus	95720	35219	20774	19911	15011	44241	277	28633	17082	95720	29712	cellular&nbsp;organisms>Bacteria>Terrabacteria&nbsp;group>Firmicutes>Bacilli>Bacillales>Staphylococcaceae>Staphylococcus
Enterococcus faecalis	74413	19	14	13	10	14	74413	7	747	29	14	cellular&nbsp;organisms>Bacteria>Terrabacteria&nbsp;group>Firmicutes>Bacilli>Lactobacillales>Enterococcaceae>Enterococcus
Staphylococcus warneri	34969	9603	6282	5815	4362	11627	78	8531	5036	34969	9581	cellular&nbsp;organisms>Bacteria>Terrabacteria&nbsp;group>Firmicutes>Bacilli>Bacillales>Staphylococcaceae>Staphylococcus
Staphylococcus simulans	14204	3539	1844	1951	1364	4056	29	2382	966	14204	4008	cellular&nbsp;organisms>Bacteria>Terrabacteria&nbsp;group>Firmicutes>Bacilli>Bacillales>Staphylococcaceae>Staphylococcus
Comamonas denitrificans	6162	19	17		41	6162		199	2268	6	5	cellular&nbsp;organisms>Bacteria>Proteobacteria>Betaproteobacteria>Burkholderiales>Comamonadaceae>Comamonas
Staphylococcus saccharolyticus	4427	207	129	125	99	4427	1	164	73	646	196	cellular&nbsp;organisms>Bacteria>Terrabacteria&nbsp;group>Firmicutes>Bacilli>Bacillales>Staphylococcaceae>Staphylococcus
Staphylococcus massiliensis	3654	762	614	532	433	1155	9	818	456	3654	1291	cellular&nbsp;organisms>Bacteria>Terrabacteria&nbsp;group>Firmicutes>Bacilli>Bacillales>Staphylococcaceae>Staphylococcus
Lelliottia nimipressuralis	3358	87	2	1	1	113	1		3358	432		cellular&nbsp;organisms>Bacteria>Proteobacteria>Gammaproteobacteria>Enterobacterales>Enterobacteriaceae>Lelliottia
Staphylococcus felis	3276	1187	19	13	6	67	1	16	12	3276	921	cellular&nbsp;organisms>Bacteria>Terrabacteria&nbsp;group>Firmicutes>Bacilli>Bacillales>Staphylococcaceae>Staphylococcus
Staphylococcus muscae	3087	727	614	595	421	930	12	686	460	3087	1044	cellular&nbsp;organisms>Bacteria>Terrabacteria&nbsp;group>Firmicutes>Bacilli>Bacillales>Staphylococcaceae>Staphylococcus
Staphylococcus caprae	3074	1382	708	764	604	1796	8	939	380	3074	1028	cellular&nbsp;organisms>Bacteria>Terrabacteria&nbsp;group>Firmicutes>Bacilli>Bacillales>Staphylococcaceae>Staphylococcus
Staphylococcus haemolyticus	2900	1243	894	863	530	1212	8	1066	684	2900	1062	cellular&nbsp;organisms>Bacteria>Terrabacteria&nbsp;group>Firmicutes>Bacilli>Bacillales>Staphylococcaceae>Staphylococcus
Comamonas aquatica	2621	9	5		19	2621		67	625	10	3	cellular&nbsp;organisms>Bacteria>Proteobacteria>Betaproteobacteria>Burkholderiales>Comamonadaceae>Comamonas
Enterococcus asini	2563	8	7	6	6	12	2563	9	81	20	13	cellular&nbsp;organisms>Bacteria>Terrabacteria&nbsp;group>Firmicutes>Bacilli>Lactobacillales>Enterococcaceae>Enterococcus
Lampropedia hyalina	2478	5	4	1	11	2478	1	28	356	4		cellular&nbsp;organisms>Bacteria>Proteobacteria>Betaproteobacteria>Burkholderiales>Comamonadaceae>Lampropedia
Pseudocitrobacter faecalis	2431						1		2431	467		cellular&nbsp;organisms>Bacteria>Proteobacteria>Gammaproteobacteria>Enterobacterales>Enterobacteriaceae>Pseudocitrobacter
Staphylococcus nepalensis	2401	729	1118	421	307	808	7	664	278	2401	857	cellular&nbsp;organisms>Bacteria>Terrabacteria&nbsp;group>Firmicutes>Bacilli>Bacillales>Staphylococcaceae>Staphylococcus
Paracoccus solventivorans	2139	5	2		73	2139		59	1156	7	2	cellular&nbsp;organisms>Bacteria>Proteobacteria>Alphaproteobacteria>Rhodobacterales>Rhodobacteraceae>Paracoccus
Staphylococcus auricularis	1972	549	268	292	259	783	28	422	262	1972	567	cellular&nbsp;organisms>Bacteria>Terrabacteria&nbsp;group>Firmicutes>Bacilli>Bacillales>Staphylococcaceae>Staphylococcus
Caenimonas koreensis	1907	5	2		8	1907		40	320	3		cellular&nbsp;organisms>Bacteria>Proteobacteria>Betaproteobacteria>Burkholderiales>Comamonadaceae>Caenimonas
Comamonas terrae	1815	1	5		10	1815		45	367	1	1	cellular&nbsp;organisms>Bacteria>Proteobacteria>Betaproteobacteria>Burkholderiales>Comamonadaceae>Comamonas
Pluralibacter pyrinus	1772	115	1	3	3	75	3		1772	321	1	cellular&nbsp;organisms>Bacteria>Proteobacteria>Gammaproteobacteria>Enterobacterales>Enterobacteriaceae>Pluralibacter
Staphylococcus piscifermentans	1710	568	320	328	231	649	4	391	243	1710	525	cellular&nbsp;organisms>Bacteria>Terrabacteria&nbsp;group>Firmicutes>Bacilli>Bacillales>Staphylococcaceae>Staphylococcus
Staphylococcus chromogenes	1568	16	6	15	6	1568	1	10	6	51	21	cellular&nbsp;organisms>Bacteria>Terrabacteria&nbsp;group>Firmicutes>Bacilli>Bacillales>Staphylococcaceae>Staphylococcus
Alkaliphilus oremlandii	1540	10	3		4	1540		66	391	2	1	cellular&nbsp;organisms>Bacteria>Terrabacteria&nbsp;group>Firmicutes>Clostridia>Eubacteriales>Clostridiaceae>Alkaliphilus
Comamonas testosteroni	1366	6	1		10	1366		30	349	2	1	cellular&nbsp;organisms>Bacteria>Proteobacteria>Betaproteobacteria>Burkholderiales>Comamonadaceae>Comamonas
Pseudescherichia vulneris	1237	47	4			31	1		1237	153		cellular&nbsp;organisms>Bacteria>Proteobacteria>Gammaproteobacteria>Enterobacterales>Enterobacteriaceae>Pseudescherichia
Staphylococcus epidermidis	1228	24	1228	5	6	19	2	9	10	49	9	cellular&nbsp;organisms>Bacteria>Terrabacteria&nbsp;group>Firmicutes>Bacilli>Bacillales>Staphylococcaceae>Staphylococcus
Enterococcus hermanniensis	1213						1213	1	53	2		cellular&nbsp;organisms>Bacteria>Terrabacteria&nbsp;group>Firmicutes>Bacilli>Lactobacillales>Enterococcaceae>Enterococcus
Dickeya paradisiaca	1180	80	2	3	2	57	2		1180	150		cellular&nbsp;organisms>Bacteria>Proteobacteria>Gammaproteobacteria>Enterobacterales>Pectobacteriaceae>Dickeya
Pseudomonas tarimensis	1170	2			29	1170		23	814	1		cellular&nbsp;organisms>Bacteria>Proteobacteria>Gammaproteobacteria>Pseudomonadales>Pseudomonadaceae>Pseudomonas
Cronobacter sakazakii	1140	7							1140	163		cellular&nbsp;organisms>Bacteria>Proteobacteria>Gammaproteobacteria>Enterobacterales>Enterobacteriaceae>Cronobacter
Anaerococcus obesiensis	1128	1	1		1	1128	1					cellular&nbsp;organisms>Bacteria>Terrabacteria&nbsp;group>Firmicutes>Tissierellia>Tissierellales>Peptoniphilaceae>Anaerococcus
Enterococcus canis	1116		1			2	1116		26			cellular&nbsp;organisms>Bacteria>Terrabacteria&nbsp;group>Firmicutes>Bacilli>Lactobacillales>Enterococcaceae>Enterococcus
Staphylococcus delphini	1071	1071	11	10	366	143		16	11	208	43	cellular&nbsp;organisms>Bacteria>Terrabacteria&nbsp;group>Firmicutes>Bacilli>Bacillales>Staphylococcaceae>Staphylococcus>Staphylococcus&nbsp;intermedius&nbsp;group
Enterococcus pseudoavium	1067	1		2		2	1067		26	3	2	cellular&nbsp;organisms>Bacteria>Terrabacteria&nbsp;group>Firmicutes>Bacilli>Lactobacillales>Enterococcaceae>Enterococcus
Aerococcus christensenii	960	3	2	2		960	53	1	24	5	3	cellular&nbsp;organisms>Bacteria>Terrabacteria&nbsp;group>Firmicutes>Bacilli>Lactobacillales>Aerococcaceae>Aerococcus
Kluyvera ascorbata	942	62			2	35	2		942	144		cellular&nbsp;organisms>Bacteria>Proteobacteria>Gammaproteobacteria>Enterobacterales>Enterobacteriaceae>Kluyvera
Delftia litopenaei	862	3	4		8	862		26	230		1	cellular&nbsp;organisms>Bacteria>Proteobacteria>Betaproteobacteria>Burkholderiales>Comamonadaceae>Delftia
Staphylococcus schleiferi	813	90	813	73	39	170		92	47	393	115	cellular&nbsp;organisms>Bacteria>Terrabacteria&nbsp;group>Firmicutes>Bacilli>Bacillales>Staphylococcaceae>Staphylococcus
Buttiauxella brennerae	804	19	4		3	13	2		804	143		cellular&nbsp;organisms>Bacteria>Proteobacteria>Gammaproteobacteria>Enterobacterales>Enterobacteriaceae>Buttiauxella
Mammaliicoccus sciuri	757	245	143	118	71	423	95	207	145	757	261	cellular&nbsp;organisms>Bacteria>Terrabacteria&nbsp;group>Firmicutes>Bacilli>Bacillales>Staphylococcaceae>Mammaliicoccus
Salmonella enterica	728	17	1	1	1	9			728	131		cellular&nbsp;organisms>Bacteria>Proteobacteria>Gammaproteobacteria>Enterobacterales>Enterobacteriaceae>Salmonella
Cronobacter muytjensii	675	24	4	1	3	23	1		675	100		cellular&nbsp;organisms>Bacteria>Proteobacteria>Gammaproteobacteria>Enterobacterales>Enterobacteriaceae>Cronobacter
Polaromonas naphthalenivorans	654	2	1		4	654		19	111	1		cellular&nbsp;organisms>Bacteria>Proteobacteria>Betaproteobacteria>Burkholderiales>Comamonadaceae>Polaromonas
Pseudomonas formosensis	647	1	2		11	647		22	302	1		cellular&nbsp;organisms>Bacteria>Proteobacteria>Gammaproteobacteria>Pseudomonadales>Pseudomonadaceae>Pseudomonas
Erwinia piriflorinigrans	629	112	7	3	6	57	4		629	160	1	cellular&nbsp;organisms>Bacteria>Proteobacteria>Gammaproteobacteria>Enterobacterales>Erwiniaceae>Erwinia
Tetragenococcus osmophilus	606	1		1	2	4	606		5			cellular&nbsp;organisms>Bacteria>Terrabacteria&nbsp;group>Firmicutes>Bacilli>Lactobacillales>Enterococcaceae>Tetragenococcus
Aerococcus urinae	578	3	2	2		12	578		9	3		cellular&nbsp;organisms>Bacteria>Terrabacteria&nbsp;group>Firmicutes>Bacilli>Lactobacillales>Aerococcaceae>Aerococcus
Enterococcus casseliflavus	569	11	7	4	4	6	569	11	15	17	5	cellular&nbsp;organisms>Bacteria>Terrabacteria&nbsp;group>Firmicutes>Bacilli>Lactobacillales>Enterococcaceae>Enterococcus
Comamonas kerstersii	569	2	3		1	569		8	94	1		cellular&nbsp;organisms>Bacteria>Proteobacteria>Betaproteobacteria>Burkholderiales>Comamonadaceae>Comamonas
Pediococcus acidilactici	563	130	84	63	48	177	563	99	100	274	128	cellular&nbsp;organisms>Bacteria>Terrabacteria&nbsp;group>Firmicutes>Bacilli>Lactobacillales>Lactobacillaceae>Pediococcus>Pediococcus&nbsp;acidilactici&nbsp;group
Geobacillus thermoleovorans	534	194	116	131	75	251	426	148	93	534	284	cellular&nbsp;organisms>Bacteria>Terrabacteria&nbsp;group>Firmicutes>Bacilli>Bacillales>Bacillaceae>Geobacillus>Geobacillus&nbsp;thermoleovorans&nbsp;group
Polaromonas hydrogenivorans	528	3				528		4	78			cellular&nbsp;organisms>Bacteria>Proteobacteria>Betaproteobacteria>Burkholderiales>Comamonadaceae>Polaromonas
Enterococcus cecorum	526		1		1		526		6	1		cellular&nbsp;organisms>Bacteria>Terrabacteria&nbsp;group>Firmicutes>Bacilli>Lactobacillales>Enterococcaceae>Enterococcus
Staphylococcus pseudintermedius	501	188	107	85	106	208	1	119	77	501	152	cellular&nbsp;organisms>Bacteria>Terrabacteria&nbsp;group>Firmicutes>Bacilli>Bacillales>Staphylococcaceae>Staphylococcus>Staphylococcus&nbsp;intermedius&nbsp;group
Comamonas odontotermitis	496	4	1		2	496		9	175	3		cellular&nbsp;organisms>Bacteria>Proteobacteria>Betaproteobacteria>Burkholderiales>Comamonadaceae>Comamonas
Prevotella bivia	492					492						cellular&nbsp;organisms>Bacteria>FCB&nbsp;group>Bacteroidetes/Chlorobi&nbsp;group>Bacteroidetes>Bacteroidia>Bacteroidales>Prevotellaceae>Prevotella
Proteiniclasticum ruminis	474	3	4		5	474			308	4	1	cellular&nbsp;organisms>Bacteria>Terrabacteria&nbsp;group>Firmicutes>Clostridia>Eubacteriales>Clostridiaceae>Proteiniclasticum
Pseudomonas saponiphila	462	1			5	462		4	160	1		cellular&nbsp;organisms>Bacteria>Proteobacteria>Gammaproteobacteria>Pseudomonadales>Pseudomonadaceae>Pseudomonas
Staphylococcus kloosii	456	167	102	102	80	182	2	134	98	456	177	cellular&nbsp;organisms>Bacteria>Terrabacteria&nbsp;group>Firmicutes>Bacilli>Bacillales>Staphylococcaceae>Staphylococcus
Brenneria rubrifaciens	455	34	1			5	1		455	74	1	cellular&nbsp;organisms>Bacteria>Proteobacteria>Gammaproteobacteria>Enterobacterales>Pectobacteriaceae>Brenneria
Hydrogenophaga carboriunda	451	1	2		5	451		11	62			cellular&nbsp;organisms>Bacteria>Proteobacteria>Betaproteobacteria>Burkholderiales>Comamonadaceae>Hydrogenophaga
Lysinibacillus fusiformis	445			1	2	1	445		2		2	cellular&nbsp;organisms>Bacteria>Terrabacteria&nbsp;group>Firmicutes>Bacilli>Bacillales>Bacillaceae>Lysinibacillus
Mammaliicoccus fleurettii	427	83	53	56	49	96	2	102	35	427	173	cellular&nbsp;organisms>Bacteria>Terrabacteria&nbsp;group>Firmicutes>Bacilli>Bacillales>Staphylococcaceae>Mammaliicoccus
Cedecea lapagei	424	14	1	2		9			424	39		cellular&nbsp;organisms>Bacteria>Proteobacteria>Gammaproteobacteria>Enterobacterales>Enterobacteriaceae>Cedecea
Franconibacter daqui	416	23	1		1	11			416	69	1	cellular&nbsp;organisms>Bacteria>Proteobacteria>Gammaproteobacteria>Enterobacterales>Enterobacteriaceae>Franconibacter
Providencia thailandensis	402	34	1	1	2	3		1	402	149		cellular&nbsp;organisms>Bacteria>Proteobacteria>Gammaproteobacteria>Enterobacterales>Morganellaceae>Providencia
Staphylococcus coagulans	398	211	100	92	82	239	2	87	48	398	144	cellular&nbsp;organisms>Bacteria>Terrabacteria&nbsp;group>Firmicutes>Bacilli>Bacillales>Staphylococcaceae>Staphylococcus
Kosakonia cowanii	397								397	44		cellular&nbsp;organisms>Bacteria>Proteobacteria>Gammaproteobacteria>Enterobacterales>Enterobacteriaceae>Kosakonia
Enterococcus mundtii	385	2	1	1		3	385		12	3	4	cellular&nbsp;organisms>Bacteria>Terrabacteria&nbsp;group>Firmicutes>Bacilli>Lactobacillales>Enterococcaceae>Enterococcus
Comamonas serinivorans	375	2			2	375		19	118			cellular&nbsp;organisms>Bacteria>Proteobacteria>Betaproteobacteria>Burkholderiales>Comamonadaceae>Comamonas
Pseudomonas pelagia	351					351		1	5	1		cellular&nbsp;organisms>Bacteria>Proteobacteria>Gammaproteobacteria>Pseudomonadales>Pseudomonadaceae>Pseudomonas
Enterococcus aquimarinus	346				1		4		346			cellular&nbsp;organisms>Bacteria>Terrabacteria&nbsp;group>Firmicutes>Bacilli>Lactobacillales>Enterococcaceae>Enterococcus
Dialister micraerophilus	333					333			1			cellular&nbsp;organisms>Bacteria>Terrabacteria&nbsp;group>Firmicutes>Negativicutes>Veillonellales>Veillonellaceae>Dialister
Paenibacillus curdlanolyticus	328	89	43	52	28	69	3	51	28	328	122	cellular&nbsp;organisms>Bacteria>Terrabacteria&nbsp;group>Firmicutes>Bacilli>Bacillales>Paenibacillaceae>Paenibacillus
Acidovorax valerianellae	320	1				320		6	70			cellular&nbsp;organisms>Bacteria>Proteobacteria>Betaproteobacteria>Burkholderiales>Comamonadaceae>Acidovorax
Oceanobacillus halophilum	313	7	1	1	1	7	313	1	6	31	16	cellular&nbsp;organisms>Bacteria>Terrabacteria&nbsp;group>Firmicutes>Bacilli>Bacillales>Bacillaceae>Oceanobacillus
Lysinibacillus yapensis	305	119	4	85	53	132	3	6	2	305	8	cellular&nbsp;organisms>Bacteria>Terrabacteria&nbsp;group>Firmicutes>Bacilli>Bacillales>Bacillaceae>Lysinibacillus
Hydrogenophaga crassostreae	300				3	300		12	140			cellular&nbsp;organisms>Bacteria>Proteobacteria>Betaproteobacteria>Burkholderiales>Comamonadaceae>Hydrogenophaga
Pseudomonas oleovorans	298		3	1	4	298		4	121			cellular&nbsp;organisms>Bacteria>Proteobacteria>Gammaproteobacteria>Pseudomonadales>Pseudomonadaceae>Pseudomonas>Pseudomonas&nbsp;aeruginosa&nbsp;group>Pseudomonas&nbsp;oleovorans/pseudoalcaligenes&nbsp;group
Klebsiella variicola	294	10	1	2		9	3		294	50		cellular&nbsp;organisms>Bacteria>Proteobacteria>Gammaproteobacteria>Enterobacterales>Enterobacteriaceae>Klebsiella
Butyricicoccus pullicaecorum	292				1	292		25	41	1		cellular&nbsp;organisms>Bacteria>Terrabacteria&nbsp;group>Firmicutes>Clostridia>Eubacteriales>Clostridiaceae>Butyricicoccus
Oceanobacillus indicireducens	289	75	34	29	14	97	12	28	7	289	102	cellular&nbsp;organisms>Bacteria>Terrabacteria&nbsp;group>Firmicutes>Bacilli>Bacillales>Bacillaceae>Oceanobacillus
Citrobacter koseri	287	17	1			14	2		287	43		cellular&nbsp;organisms>Bacteria>Proteobacteria>Gammaproteobacteria>Enterobacterales>Enterobacteriaceae>Citrobacter
Staphylococcus pasteuri	283	94	58	69	49	123		79	52	283	84	cellular&nbsp;organisms>Bacteria>Terrabacteria&nbsp;group>Firmicutes>Bacilli>Bacillales>Staphylococcaceae>Staphylococcus
Tatumella terrea	266	8	1			6			266	43		cellular&nbsp;organisms>Bacteria>Proteobacteria>Gammaproteobacteria>Enterobacterales>Erwiniaceae>Tatumella
Enterococcus faecium	262			1	2	2	262	1	6	2	1	cellular&nbsp;organisms>Bacteria>Terrabacteria&nbsp;group>Firmicutes>Bacilli>Lactobacillales>Enterococcaceae>Enterococcus
Extensimonas vulgaris	257		1	1	2	257		10	79			cellular&nbsp;organisms>Bacteria>Proteobacteria>Betaproteobacteria>Burkholderiales>Comamonadaceae>Extensimonas
Curvibacter fontanus	256				1	256		6	46			cellular&nbsp;organisms>Bacteria>Proteobacteria>Betaproteobacteria>Burkholderiales>Comamonadaceae>Curvibacter
Enterobacter asburiae	253	12	1		1	9			253	42		cellular&nbsp;organisms>Bacteria>Proteobacteria>Gammaproteobacteria>Enterobacterales>Enterobacteriaceae>Enterobacter>Enterobacter&nbsp;cloacae&nbsp;complex
Aquisalibacillus elongatus	250	13	7	5	2	9	250	4	12	25	8	cellular&nbsp;organisms>Bacteria>Terrabacteria&nbsp;group>Firmicutes>Bacilli>Bacillales>Bacillaceae>Aquisalibacillus
Pseudomonas mucidolens	247			1	4	247		5	128		1	cellular&nbsp;organisms>Bacteria>Proteobacteria>Gammaproteobacteria>Pseudomonadales>Pseudomonadaceae>Pseudomonas>Pseudomonas&nbsp;fluorescens&nbsp;group
Staphylococcus devriesei	242	50	27	26	16	242	1	60	39	185	103	cellular&nbsp;organisms>Bacteria>Terrabacteria&nbsp;group>Firmicutes>Bacilli>Bacillales>Staphylococcaceae>Staphylococcus
Facklamia ignava	241				1	241	1	6	177	4		cellular&nbsp;organisms>Bacteria>Terrabacteria&nbsp;group>Firmicutes>Bacilli>Lactobacillales>Aerococcaceae>Facklamia
Weissella cryptocerci	235	3	1	3		13	235	4	5	14	4	cellular&nbsp;organisms>Bacteria>Terrabacteria&nbsp;group>Firmicutes>Bacilli>Lactobacillales>Lactobacillaceae>Weissella
Hydrogenophaga intermedia	229		2			229		8	57			cellular&nbsp;organisms>Bacteria>Proteobacteria>Betaproteobacteria>Burkholderiales>Comamonadaceae>Hydrogenophaga
Delftia acidovorans	226	3	2		1	226		4	50			cellular&nbsp;organisms>Bacteria>Proteobacteria>Betaproteobacteria>Burkholderiales>Comamonadaceae>Delftia
Shigella dysenteriae	223	3				3			223	36		cellular&nbsp;organisms>Bacteria>Proteobacteria>Gammaproteobacteria>Enterobacterales>Enterobacteriaceae>Shigella
Chitinimonas naiadis	215	2			5	215		6	63	1		cellular&nbsp;organisms>Bacteria>Proteobacteria>Betaproteobacteria>Burkholderiales>Burkholderiaceae>Chitinimonas

## Sheet: sputum
Table S3 16S rRNA nanopore sequencing in clinical samples
Name	Max	1	2	3	4	5	6	7	8	9	10	11	12	13	14	15	MRSA	SA	Lineage
Staphylococcus aureus	95720	28031	3191	37244	1585	423	1572	3857	94295	947	10284	2606	234	37865	46	281	95720	29712	cellular&nbsp;organisms>Bacteria>Terrabacteria&nbsp;group>Firmicutes>Bacilli>Bacillales>Staphylococcaceae>Staphylococcus
Streptococcus koreensis	76372	762	76372	227	6	117	1413	6094	1577	3282	338	640	1	12	2321	6670	3	8	cellular&nbsp;organisms>Bacteria>Terrabacteria&nbsp;group>Firmicutes>Bacilli>Lactobacillales>Streptococcaceae>Streptococcus
Peptostreptococcus stomatis	67776	1		279		62	6	10	30	13	9	67776	4		312	1119		2	cellular&nbsp;organisms>Bacteria>Terrabacteria&nbsp;group>Firmicutes>Clostridia>Eubacteriales>Peptostreptococcaceae>Peptostreptococcus
Haemophilus haemolyticus	48239	48239	3	7	3									54	9881	102		6	cellular&nbsp;organisms>Bacteria>Proteobacteria>Gammaproteobacteria>Pasteurellales>Pasteurellaceae>Haemophilus
Staphylococcus warneri	34969	7289	873	10144	459	100	378	1059	25345	271	2841	641	48	9683	21	71	34969	9581	cellular&nbsp;organisms>Bacteria>Terrabacteria&nbsp;group>Firmicutes>Bacilli>Bacillales>Staphylococcaceae>Staphylococcus
Veillonella atypica	30968	19	5			5	10	30968	76	4	12	15895	4	4	8	12196		10	cellular&nbsp;organisms>Bacteria>Terrabacteria&nbsp;group>Firmicutes>Negativicutes>Veillonellales>Veillonellaceae>Veillonella
Haemophilus influenzae	20803	20803	1		1									1	25	3			cellular&nbsp;organisms>Bacteria>Proteobacteria>Gammaproteobacteria>Pasteurellales>Pasteurellaceae>Haemophilus
Megasphaera micronuciformis	16567		8	51		7	1	1069	1	4	5	16567	1		7	2207		6	cellular&nbsp;organisms>Bacteria>Terrabacteria&nbsp;group>Firmicutes>Negativicutes>Veillonellales>Veillonellaceae>Megasphaera
Staphylococcus simulans	14204	1678	527	3462	253	33	71	522	5212	68	772	246	30	3633	16	20	14204	4008	cellular&nbsp;organisms>Bacteria>Terrabacteria&nbsp;group>Firmicutes>Bacilli>Bacillales>Staphylococcaceae>Staphylococcus
Streptococcus gwangjuense	13547	112	239	188		291	4	3	834	13547	3	9		7	252	385		2	cellular&nbsp;organisms>Bacteria>Terrabacteria&nbsp;group>Firmicutes>Bacilli>Lactobacillales>Streptococcaceae>Streptococcus
Dickeya paradisiaca	12284	200	12284	3	1972	98		1	3	1687	2		1	1	1	1	150		cellular&nbsp;organisms>Bacteria>Proteobacteria>Gammaproteobacteria>Enterobacterales>Pectobacteriaceae>Dickeya
Erwinia piriflorinigrans	11330	146	11330	6	1952	95				1664	7	1					160	1	cellular&nbsp;organisms>Bacteria>Proteobacteria>Gammaproteobacteria>Enterobacterales>Erwiniaceae>Erwinia
Parvimonas micra	10865	167	17	920		219	3	7	2	35	5	10865	4	3	807	140	1		cellular&nbsp;organisms>Bacteria>Terrabacteria&nbsp;group>Firmicutes>Tissierellia>Tissierellales>Peptoniphilaceae>Parvimonas
Paracoccus solventivorans	9615	227	2	55			23	9	191	209	9615	5	2		13		7	2	cellular&nbsp;organisms>Bacteria>Proteobacteria>Alphaproteobacteria>Rhodobacterales>Rhodobacteraceae>Paracoccus
Haemophilus parainfluenzae	9457	6976	2	2		1			19					851	9457	1200		8	cellular&nbsp;organisms>Bacteria>Proteobacteria>Gammaproteobacteria>Pasteurellales>Pasteurellaceae>Haemophilus
Pseudomonas saponiphila	9441	800	93	104	2	136	570	21	4055	67	9441	71		45	279	23	1		cellular&nbsp;organisms>Bacteria>Proteobacteria>Gammaproteobacteria>Pseudomonadales>Pseudomonadaceae>Pseudomonas
Streptococcus lactarius	9055	253	6		1		1	9055	18		3	178	1			269			cellular&nbsp;organisms>Bacteria>Terrabacteria&nbsp;group>Firmicutes>Bacilli>Lactobacillales>Streptococcaceae>Streptococcus
Pluralibacter pyrinus	8600	195	8600	6	2099	94		1	1	1209	8		1	1	7	3	321	1	cellular&nbsp;organisms>Bacteria>Proteobacteria>Gammaproteobacteria>Enterobacterales>Enterobacteriaceae>Pluralibacter
Pseudomonas mucidolens	8255	612	44	37		16	191	10	3401	52	8255	27		18	33	13		1	cellular&nbsp;organisms>Bacteria>Proteobacteria>Gammaproteobacteria>Pseudomonadales>Pseudomonadaceae>Pseudomonas>Pseudomonas&nbsp;fluorescens&nbsp;group
Pseudomonas oleovorans	8104	611	37	59	1	86	439	15	3394	59	8104	27	1	11	163	13			cellular&nbsp;organisms>Bacteria>Proteobacteria>Gammaproteobacteria>Pseudomonadales>Pseudomonadaceae>Pseudomonas>Pseudomonas&nbsp;aeruginosa&nbsp;group>Pseudomonas&nbsp;oleovorans/pseudoalcaligenes&nbsp;group
Pseudomonas alcaligenes	7468	587	45	67	1	61	395	12	3021	46	7468	28	1	14	142	17			cellular&nbsp;organisms>Bacteria>Proteobacteria>Gammaproteobacteria>Pseudomonadales>Pseudomonadaceae>Pseudomonas>Pseudomonas&nbsp;aeruginosa&nbsp;group
Pseudomonas tarimensis	7196	85	1	47			16	5	153	123	7196	1	1		7	4	1		cellular&nbsp;organisms>Bacteria>Proteobacteria>Gammaproteobacteria>Pseudomonadales>Pseudomonadaceae>Pseudomonas
Streptococcus oralis	6858	151	6858	3	3	142	3	8	1393	20	2	6		2	1146	708			cellular&nbsp;organisms>Bacteria>Terrabacteria&nbsp;group>Firmicutes>Bacilli>Lactobacillales>Streptococcaceae>Streptococcus
Streptococcus parasanguinis	6392	98	76	3	1	1	20	6392	165	33	8	181			27	1219			cellular&nbsp;organisms>Bacteria>Terrabacteria&nbsp;group>Firmicutes>Bacilli>Lactobacillales>Streptococcaceae>Streptococcus
Peptostreptococcus anaerobius	6123	1	7	27		9		3	5	1	2	6123	1		37	94			cellular&nbsp;organisms>Bacteria>Terrabacteria&nbsp;group>Firmicutes>Clostridia>Eubacteriales>Peptostreptococcaceae>Peptostreptococcus
Granulicatella adiacens	6120	281	3	137		79	3	23	6120	1	1	1067		183	1275	3232		3	cellular&nbsp;organisms>Bacteria>Terrabacteria&nbsp;group>Firmicutes>Bacilli>Lactobacillales>Carnobacteriaceae>Granulicatella
Providencia sneebia	6097	66	6097	4	379	7		3		549	1				2			1	cellular&nbsp;organisms>Bacteria>Proteobacteria>Gammaproteobacteria>Enterobacterales>Morganellaceae>Providencia
Rahnella inusitata	5966	64	5966	4	663	59			1	679		1		5			37	1	cellular&nbsp;organisms>Bacteria>Proteobacteria>Gammaproteobacteria>Enterobacterales>Yersiniaceae>Rahnella
Comamonas denitrificans	5605	505	6	339		1	64	15	707	655	5605	8	19	1	52	4	6	5	cellular&nbsp;organisms>Bacteria>Proteobacteria>Betaproteobacteria>Burkholderiales>Comamonadaceae>Comamonas
Mogibacterium diversum	5562			412	1			2	1	2		5562		1	74	213			cellular&nbsp;organisms>Bacteria>Terrabacteria&nbsp;group>Firmicutes>Clostridia>Eubacteriales>Eubacteriales&nbsp;incertae&nbsp;sedis>Eubacteriales&nbsp;Family&nbsp;XIII.&nbsp;Incertae&nbsp;Sedis>Mogibacterium
Lactobacillus gasseri	5275	5275			5		7					42							cellular&nbsp;organisms>Bacteria>Terrabacteria&nbsp;group>Firmicutes>Bacilli>Lactobacillales>Lactobacillaceae>Lactobacillus
Lactobacillus hominis	5104	5104		1	3		13					47							cellular&nbsp;organisms>Bacteria>Terrabacteria&nbsp;group>Firmicutes>Bacilli>Lactobacillales>Lactobacillaceae>Lactobacillus
Veillonella rodentium	5072	3	5072	31	2		7	2396	12	1	1	1157		8	87	3184		2	cellular&nbsp;organisms>Bacteria>Terrabacteria&nbsp;group>Firmicutes>Negativicutes>Veillonellales>Veillonellaceae>Veillonella
[Pseudomonas] hibiscicola	5071	313				3	1			21	2	1	5071						cellular&nbsp;organisms>Bacteria>Proteobacteria>Gammaproteobacteria>Xanthomonadales>Xanthomonadaceae>Stenotrophomonas>Stenotrophomonas&nbsp;maltophilia&nbsp;group
Stenotrophomonas maltophilia	4816	76					1	1		21	3		4816						cellular&nbsp;organisms>Bacteria>Proteobacteria>Gammaproteobacteria>Xanthomonadales>Xanthomonadaceae>Stenotrophomonas>Stenotrophomonas&nbsp;maltophilia&nbsp;group
Capnocytophaga gingivalis	4760	209	25	120		6	1	2	1	1	12	4760		11	183	36			cellular&nbsp;organisms>Bacteria>FCB&nbsp;group>Bacteroidetes/Chlorobi&nbsp;group>Bacteroidetes>Flavobacteriia>Flavobacteriales>Flavobacteriaceae>Capnocytophaga
Neisseria flavescens	4509	2				63			12			6		2	4509	507		1	cellular&nbsp;organisms>Bacteria>Proteobacteria>Betaproteobacteria>Neisseriales>Neisseriaceae>Neisseria
Neisseria meningitidis	4429			6		16			6			48		3	4429	100			cellular&nbsp;organisms>Bacteria>Proteobacteria>Betaproteobacteria>Neisseriales>Neisseriaceae>Neisseria
Alkaliphilus oremlandii	4397		2	110		1	14	4	266	133	4397	10	3	1	7		2	1	cellular&nbsp;organisms>Bacteria>Terrabacteria&nbsp;group>Firmicutes>Clostridia>Eubacteriales>Clostridiaceae>Alkaliphilus
Dialister pneumosintes	4287		2	65		3	1			2	3	4287			120	175			cellular&nbsp;organisms>Bacteria>Terrabacteria&nbsp;group>Firmicutes>Negativicutes>Veillonellales>Veillonellaceae>Dialister
Mogibacterium vescum	4256		1	297				6		1		4256		3	36	207	1	1	cellular&nbsp;organisms>Bacteria>Terrabacteria&nbsp;group>Firmicutes>Clostridia>Eubacteriales>Eubacteriales&nbsp;incertae&nbsp;sedis>Eubacteriales&nbsp;Family&nbsp;XIII.&nbsp;Incertae&nbsp;Sedis>Mogibacterium
Neisseria iguanae	4245	2		10		129			3			34		1	4245	79		1	cellular&nbsp;organisms>Bacteria>Proteobacteria>Betaproteobacteria>Neisseriales>Neisseriaceae>Neisseria
Dialister invisus	4236	274	5	67		1	1	6		4	1	4236			19	31			cellular&nbsp;organisms>Bacteria>Terrabacteria&nbsp;group>Firmicutes>Negativicutes>Veillonellales>Veillonellaceae>Dialister
Streptococcus sanguinis	4234	332	82	111	3	14	837	4234	510	101	5	448		16	1233	1332		1	cellular&nbsp;organisms>Bacteria>Terrabacteria&nbsp;group>Firmicutes>Bacilli>Lactobacillales>Streptococcaceae>Streptococcus
Streptococcus anginosus	4198	1383	356	1314	5	163	4198	36	34	490	2	631		3	352	1806	5	5	cellular&nbsp;organisms>Bacteria>Terrabacteria&nbsp;group>Firmicutes>Bacilli>Lactobacillales>Streptococcaceae>Streptococcus>Streptococcus&nbsp;anginosus&nbsp;group
Streptococcus pneumoniae	4106	7	43	4		2	8	107	4106	46	5	7		1	29	261			cellular&nbsp;organisms>Bacteria>Terrabacteria&nbsp;group>Firmicutes>Bacilli>Lactobacillales>Streptococcaceae>Streptococcus
Veillonella tobetsuensis	4068	1	216				1	1795	17		1	954		16	867	4068		3	cellular&nbsp;organisms>Bacteria>Terrabacteria&nbsp;group>Firmicutes>Negativicutes>Veillonellales>Veillonellaceae>Veillonella
Ligilactobacillus salivarius	4065	4065					9	851	1			120	1						cellular&nbsp;organisms>Bacteria>Terrabacteria&nbsp;group>Firmicutes>Bacilli>Lactobacillales>Lactobacillaceae>Ligilactobacillus
Kluyvera ascorbata	3970	91	3970	1	1161	58	1			635	4				4		144		cellular&nbsp;organisms>Bacteria>Proteobacteria>Gammaproteobacteria>Enterobacterales>Enterobacteriaceae>Kluyvera
Staphylococcus haemolyticus	3949	917	180	1169	73	26	50	141	3949	26	407	173	12	710	4	20	2900	1062	cellular&nbsp;organisms>Bacteria>Terrabacteria&nbsp;group>Firmicutes>Bacilli>Bacillales>Staphylococcaceae>Staphylococcus
Pseudomonas formosensis	3851	274	27	34		12	69	10	1329	76	3851	31		13	22	5	1		cellular&nbsp;organisms>Bacteria>Proteobacteria>Gammaproteobacteria>Pseudomonadales>Pseudomonadaceae>Pseudomonas
Dialister propionicifaciens	3803	1						2		1	4	3803							cellular&nbsp;organisms>Bacteria>Terrabacteria&nbsp;group>Firmicutes>Negativicutes>Veillonellales>Veillonellaceae>Dialister
Staphylococcus massiliensis	3654	614	173	1108	67	17	39	181	2306	25	250	97	14	1451	1	18	3654	1291	cellular&nbsp;organisms>Bacteria>Terrabacteria&nbsp;group>Firmicutes>Bacilli>Bacillales>Staphylococcaceae>Staphylococcus
Brenneria rubrifaciens	3626	122	3626	5	940	40		1	1	463	9		20	18	119	32	74	1	cellular&nbsp;organisms>Bacteria>Proteobacteria>Gammaproteobacteria>Enterobacterales>Pectobacteriaceae>Brenneria
Lactobacillus rodentium	3614	3614		1	1		7					41			2				cellular&nbsp;organisms>Bacteria>Terrabacteria&nbsp;group>Firmicutes>Bacilli>Lactobacillales>Lactobacillaceae>Lactobacillus
Streptococcus chenjunshii	3488	126	164	26	1	21	89	3488	38	194	4	391	1	3	155	656		2	cellular&nbsp;organisms>Bacteria>Terrabacteria&nbsp;group>Firmicutes>Bacilli>Lactobacillales>Streptococcaceae>Streptococcus
Haemophilus pittmaniae	3481	255												6	3481	369		3	cellular&nbsp;organisms>Bacteria>Proteobacteria>Gammaproteobacteria>Pasteurellales>Pasteurellaceae>Haemophilus
Veillonella montpellierensis	3469	5	1928	13			1	3469	15		1	1681		4	210	3459		4	cellular&nbsp;organisms>Bacteria>Terrabacteria&nbsp;group>Firmicutes>Negativicutes>Veillonellales>Veillonellaceae>Veillonella
Staphylococcus felis	3276	1046	98	1214	50		49	100	59	28	8	57		1532	1	1	3276	921	cellular&nbsp;organisms>Bacteria>Terrabacteria&nbsp;group>Firmicutes>Bacilli>Bacillales>Staphylococcaceae>Staphylococcus
Gemella sanguinis	3171	211	6	330		161	151	7	286			39		3	3171	647		2	cellular&nbsp;organisms>Bacteria>Terrabacteria&nbsp;group>Firmicutes>Bacilli>Bacillales>Bacillales&nbsp;incertae&nbsp;sedis>Bacillales&nbsp;Family&nbsp;XI.&nbsp;Incertae&nbsp;Sedis>Gemella
Staphylococcus muscae	3087	480	160	1036	73	21	29	138	2562	32	291	84	6	1282	1	18	3087	1044	cellular&nbsp;organisms>Bacteria>Terrabacteria&nbsp;group>Firmicutes>Bacilli>Bacillales>Staphylococcaceae>Staphylococcus
Staphylococcus caprae	3074	1164	123	1424	54	7	46	152	2662	58	423	83	6	1105	1	10	3074	1028	cellular&nbsp;organisms>Bacteria>Terrabacteria&nbsp;group>Firmicutes>Bacilli>Bacillales>Staphylococcaceae>Staphylococcus
Pseudescherichia vulneris	2966	100	2966	1	1014	35	5	2	2	516	22	2		6	29	3	153		cellular&nbsp;organisms>Bacteria>Proteobacteria>Gammaproteobacteria>Enterobacterales>Enterobacteriaceae>Pseudescherichia
Pseudomonas toyotomiensis	2923	250	34	30	1	39	161	10	1145	23	2923	14	2	16	84	7			cellular&nbsp;organisms>Bacteria>Proteobacteria>Gammaproteobacteria>Pseudomonadales>Pseudomonadaceae>Pseudomonas
Cronobacter muytjensii	2890	40	2890	1	850	43			1	454	5		1		2		100		cellular&nbsp;organisms>Bacteria>Proteobacteria>Gammaproteobacteria>Enterobacterales>Enterobacteriaceae>Cronobacter
Aerococcus viridans	2878			4				2		10	2878	3							cellular&nbsp;organisms>Bacteria>Terrabacteria&nbsp;group>Firmicutes>Bacilli>Lactobacillales>Aerococcaceae>Aerococcus
Streptococcus constellatus	2875	16	154	55		118	14	14	21	2875	1	75			121	32			cellular&nbsp;organisms>Bacteria>Terrabacteria&nbsp;group>Firmicutes>Bacilli>Lactobacillales>Streptococcaceae>Streptococcus>Streptococcus&nbsp;anginosus&nbsp;group
Pseudomonas aeruginosa	2841	184	29	20		13	71	7	993	27	2841	15		10	24	6		1	cellular&nbsp;organisms>Bacteria>Proteobacteria>Gammaproteobacteria>Pseudomonadales>Pseudomonadaceae>Pseudomonas>Pseudomonas&nbsp;aeruginosa&nbsp;group
Neisseria sicca	2831	66		5		2831		3				12			2411	49			cellular&nbsp;organisms>Bacteria>Proteobacteria>Betaproteobacteria>Neisseriales>Neisseriaceae>Neisseria
[Eubacterium] sulci	2753			45							2	2753	2		169	135			cellular&nbsp;organisms>Bacteria>Terrabacteria&nbsp;group>Firmicutes>Clostridia>Eubacteriales>Eubacteriales&nbsp;incertae&nbsp;sedis>Eubacteriales&nbsp;Family&nbsp;XIII.&nbsp;Incertae&nbsp;Sedis
Neisseria polysaccharea	2523			11		17						20		1	2523	42		1	cellular&nbsp;organisms>Bacteria>Proteobacteria>Betaproteobacteria>Neisseriales>Neisseriaceae>Neisseria
Staphylococcus nepalensis	2401	599	315	797	90	8	43	174	2378	24	283	116	10	1258	3	16	2401	857	cellular&nbsp;organisms>Bacteria>Terrabacteria&nbsp;group>Firmicutes>Bacilli>Bacillales>Staphylococcaceae>Staphylococcus
Mycoplasma pneumoniae	2363					1		1	2363			1							cellular&nbsp;organisms>Bacteria>Terrabacteria&nbsp;group>Tenericutes>Mollicutes>Mycoplasmatales>Mycoplasmataceae>Mycoplasma
Enterococcus faecalis	2340	10	273	27	10	48	2	5	24	8		2340	1	20	6	19	29	14	cellular&nbsp;organisms>Bacteria>Terrabacteria&nbsp;group>Firmicutes>Bacilli>Lactobacillales>Enterococcaceae>Enterococcus
Leptotrichia wadei	2308										1	552			1	2308		4	cellular&nbsp;organisms>Bacteria>Fusobacteria>Fusobacteriia>Fusobacteriales>Leptotrichiaceae>Leptotrichia
Neisseria animaloris	2223					1								1	2223	2			cellular&nbsp;organisms>Bacteria>Proteobacteria>Betaproteobacteria>Neisseriales>Neisseriaceae>Neisseria
Lachnoanaerobaculum gingivalis	2176					1	1	159				2176		18	190	150		1	cellular&nbsp;organisms>Bacteria>Terrabacteria&nbsp;group>Firmicutes>Clostridia>Eubacteriales>Lachnospiraceae>Lachnoanaerobaculum
Xenorhabdus indica	2134	32	2134	1	368	29	1		1	267							62		cellular&nbsp;organisms>Bacteria>Proteobacteria>Gammaproteobacteria>Enterobacterales>Morganellaceae>Xenorhabdus
Streptococcus mitis	2119	79	2119	40		37	137	1401	275	668	40	216	1	4	278	543	1	2	cellular&nbsp;organisms>Bacteria>Terrabacteria&nbsp;group>Firmicutes>Bacilli>Lactobacillales>Streptococcaceae>Streptococcus
Lelliottia nimipressuralis	2092	156	9	1	2092	52		2	1	80					1		432		cellular&nbsp;organisms>Bacteria>Proteobacteria>Gammaproteobacteria>Enterobacterales>Enterobacteriaceae>Lelliottia
Staphylococcus auricularis	1972	701	94	558	38	9	15	73	1097	14	114	78	5	640	6	8	1972	567	cellular&nbsp;organisms>Bacteria>Terrabacteria&nbsp;group>Firmicutes>Bacilli>Bacillales>Staphylococcaceae>Staphylococcus
Comamonas aquatica	1966	198	4	114	1	2	12	7	211	193	1966	4	1		23	4	10	3	cellular&nbsp;organisms>Bacteria>Proteobacteria>Betaproteobacteria>Burkholderiales>Comamonadaceae>Comamonas
Buttiauxella brennerae	1961	44	1961	1	756	28				238	1	1					143		cellular&nbsp;organisms>Bacteria>Proteobacteria>Gammaproteobacteria>Enterobacterales>Enterobacteriaceae>Buttiauxella
Streptococcus cristatus	1922	217	84	4		1	1922	45	248	139	1	12			341	373			cellular&nbsp;organisms>Bacteria>Terrabacteria&nbsp;group>Firmicutes>Bacilli>Lactobacillales>Streptococcaceae>Streptococcus
[Haemophilus] felis	1917	514	1						1					141	1917	226		1	cellular&nbsp;organisms>Bacteria>Proteobacteria>Gammaproteobacteria>Pasteurellales>Pasteurellaceae>Pasteurellaceae&nbsp;incertae&nbsp;sedis
Serratia oryzae	1880	4	264		1880	2			1	20	2								cellular&nbsp;organisms>Bacteria>Proteobacteria>Gammaproteobacteria>Enterobacterales>Yersiniaceae>Serratia
Veillonella rogosae	1864		3					27				84		3	365	1864		3	cellular&nbsp;organisms>Bacteria>Terrabacteria&nbsp;group>Firmicutes>Negativicutes>Veillonellales>Veillonellaceae>Veillonella
Lactobacillus gallinarum	1809	1809	25	6	7	1	6	17	68	8	2	46		8	14	54	7	7	cellular&nbsp;organisms>Bacteria>Terrabacteria&nbsp;group>Firmicutes>Bacilli>Lactobacillales>Lactobacillaceae>Lactobacillus
Campylobacter concisus	1772		1			100		1772		1		248	2	1	76	1157		1	cellular&nbsp;organisms>Bacteria>Proteobacteria>delta/epsilon&nbsp;subdivisions>Epsilonproteobacteria>Campylobacterales>Campylobacteraceae>Campylobacter
Pseudomonas tolaasii	1745	89	5	30		57	206	2	498	11	1745	3	1	3	125	3			cellular&nbsp;organisms>Bacteria>Proteobacteria>Gammaproteobacteria>Pseudomonadales>Pseudomonadaceae>Pseudomonas>Pseudomonas&nbsp;fluorescens&nbsp;group
Actinobacillus delphinicola	1741	14												5	1741	11			cellular&nbsp;organisms>Bacteria>Proteobacteria>Gammaproteobacteria>Pasteurellales>Pasteurellaceae>Actinobacillus
Lachnoanaerobaculum orale	1712							260		1		1712		2	1	187			cellular&nbsp;organisms>Bacteria>Terrabacteria&nbsp;group>Firmicutes>Clostridia>Eubacteriales>Lachnospiraceae>Lachnoanaerobaculum
Staphylococcus piscifermentans	1710	311	77	558	41	10	16	80	1291	18	156	71	2	624	2	6	1710	525	cellular&nbsp;organisms>Bacteria>Terrabacteria&nbsp;group>Firmicutes>Bacilli>Bacillales>Staphylococcaceae>Staphylococcus
Fusobacterium periodonticum	1664		1					1	1			849		14	1664	566		1	cellular&nbsp;organisms>Bacteria>Fusobacteria>Fusobacteriia>Fusobacteriales>Fusobacteriaceae>Fusobacterium
Dickeya chrysanthemi	1651	22	1651	5	222	22	2		10	220	44				3		4		cellular&nbsp;organisms>Bacteria>Proteobacteria>Gammaproteobacteria>Enterobacterales>Pectobacteriaceae>Dickeya
Streptococcus panodentis	1648	62	1648	33		33	150	257	183	724	53	32			193	150		1	cellular&nbsp;organisms>Bacteria>Terrabacteria&nbsp;group>Firmicutes>Bacilli>Lactobacillales>Streptococcaceae>Streptococcus
Pseudocitrobacter faecalis	1614	77	47	1	1614	47			1	57							467		cellular&nbsp;organisms>Bacteria>Proteobacteria>Gammaproteobacteria>Enterobacterales>Enterobacteriaceae>Pseudocitrobacter
Aggregatibacter actinomycetemcomitans	1549	1549	1								2			14	366	34		1	cellular&nbsp;organisms>Bacteria>Proteobacteria>Gammaproteobacteria>Pasteurellales>Pasteurellaceae>Aggregatibacter
Serratia ficaria	1518	43	1518	1	256	15			2	230	3			1	4		17		cellular&nbsp;organisms>Bacteria>Proteobacteria>Gammaproteobacteria>Enterobacterales>Yersiniaceae>Serratia
Franconibacter daqui	1513	42	1513		457	21		1		236				1	6	1	69	1	cellular&nbsp;organisms>Bacteria>Proteobacteria>Gammaproteobacteria>Enterobacterales>Enterobacteriaceae>Franconibacter

## Sheet: secretion
Table S3 16S rRNA nanopore sequencing in clinical samples
Name	Max	1	2	3	4	5	6	7	8	9	10	11	12	13	14	15	16	MRSA	SA	Lineage
Staphylococcus aureus	95720	32	8323	11063	39396	5792	61738	1111	8490	42390	33774	58045	13498	21599	46605	10796	10915	95720	29712	cellular&nbsp;organisms>Bacteria>Terrabacteria&nbsp;group>Firmicutes>Bacilli>Bacillales>Staphylococcaceae>Staphylococcus
Peptostreptococcus anaerobius	39096	292	3	2	1	12	2	9	39096	2	1	17	1	3	2	3				cellular&nbsp;organisms>Bacteria>Terrabacteria&nbsp;group>Firmicutes>Clostridia>Eubacteriales>Peptostreptococcaceae>Peptostreptococcus
Staphylococcus warneri	34969	15	3351	3373	10448	2330	17877	344	2773	13625	11379	16621	3840	6342	14145	3307	2874	34969	9581	cellular&nbsp;organisms>Bacteria>Terrabacteria&nbsp;group>Firmicutes>Bacilli>Bacillales>Staphylococcaceae>Staphylococcus
Fenollaria massiliensis	28264		2	2		8	2	3	28264		2		2							cellular&nbsp;organisms>Bacteria>Terrabacteria&nbsp;group>Firmicutes>Clostridia>Eubacteriales>Eubacteriales&nbsp;incertae&nbsp;sedis>Fenollaria
Mammaliicoccus sciuri	24166	6	49	61	24166	148	311	8	59	269	209	305	107	155	343	133	81	757	261	cellular&nbsp;organisms>Bacteria>Terrabacteria&nbsp;group>Firmicutes>Bacilli>Bacillales>Staphylococcaceae>Mammaliicoccus
Comamonas denitrificans	20869	655	8071	540	342	20869	327	19369	2367	3666	1667	1682	6305	2462	5	7827	208	6	5	cellular&nbsp;organisms>Bacteria>Proteobacteria>Betaproteobacteria>Burkholderiales>Comamonadaceae>Comamonas
Streptococcus anginosus	18270		1	1	16	109	43	2	18270			1861		5		1		5	5	cellular&nbsp;organisms>Bacteria>Terrabacteria&nbsp;group>Firmicutes>Bacilli>Lactobacillales>Streptococcaceae>Streptococcus>Streptococcus&nbsp;anginosus&nbsp;group
Anaerococcus vaginalis	15918	1284	15918	3	5	4	3	1	3368	6	1	13						3		cellular&nbsp;organisms>Bacteria>Terrabacteria&nbsp;group>Firmicutes>Tissierellia>Tissierellales>Peptoniphilaceae>Anaerococcus
Staphylococcus simulans	14204	5	1212	700	4322	534	4466	133	705	4233	3872	5131	1078	1854	5006	1085	1213	14204	4008	cellular&nbsp;organisms>Bacteria>Terrabacteria&nbsp;group>Firmicutes>Bacilli>Bacillales>Staphylococcaceae>Staphylococcus
Moraxella catarrhalis	12825	1	12	1	2	15	6	4	1		2	1	18	15	1	11	12825		4	cellular&nbsp;organisms>Bacteria>Proteobacteria>Gammaproteobacteria>Pseudomonadales>Moraxellaceae>Moraxella
Finegoldia magna	12012	6	12012	2	1	5	6	5	5566	3	1	39			9		117			cellular&nbsp;organisms>Bacteria>Terrabacteria&nbsp;group>Firmicutes>Tissierellia>Tissierellales>Peptoniphilaceae>Finegoldia
Alkaliphilus oremlandii	9446	187	2242	184	91	4057	30	9446	983	1243	568	274	3360	578	1	1696	36	2	1	cellular&nbsp;organisms>Bacteria>Terrabacteria&nbsp;group>Firmicutes>Clostridia>Eubacteriales>Clostridiaceae>Alkaliphilus
Paracoccus solventivorans	8493	189	3229	494	67	4766	22	8493	536	934	333	296	3114	932	3	1803	35	7	2	cellular&nbsp;organisms>Bacteria>Proteobacteria>Alphaproteobacteria>Rhodobacterales>Rhodobacteraceae>Paracoccus
Anaerococcus murdochii	7950	823	1499	1		2		1	7950	2	1	1				1				cellular&nbsp;organisms>Bacteria>Terrabacteria&nbsp;group>Firmicutes>Tissierellia>Tissierellales>Peptoniphilaceae>Anaerococcus
Anaerococcus rubeinfantis	7332	1102	7332	1	1		1		70											cellular&nbsp;organisms>Bacteria>Terrabacteria&nbsp;group>Firmicutes>Tissierellia>Tissierellales>Peptoniphilaceae>Anaerococcus
Comamonas aquatica	5762	197	2087	123	120	5683	1040	5762	592	976	414	585	1847	832	14	2035	66	10	3	cellular&nbsp;organisms>Bacteria>Proteobacteria>Betaproteobacteria>Burkholderiales>Comamonadaceae>Comamonas
Peptoniphilus harei	5286		38	5	2	3	3	1	3274			5286				959		2		cellular&nbsp;organisms>Bacteria>Terrabacteria&nbsp;group>Firmicutes>Tissierellia>Tissierellales>Peptoniphilaceae>Peptoniphilus
Peptoniphilus lacrimalis	5181	2	5181	1		1	1		26			413	1			56				cellular&nbsp;organisms>Bacteria>Terrabacteria&nbsp;group>Firmicutes>Tissierellia>Tissierellales>Peptoniphilaceae>Peptoniphilus
Parvimonas micra	4980	4586		2	8	222	4	1	6	2		4980	1	1		611		1		cellular&nbsp;organisms>Bacteria>Terrabacteria&nbsp;group>Firmicutes>Tissierellia>Tissierellales>Peptoniphilaceae>Parvimonas
Pseudomonas tarimensis	4711	103	2627	413	61	4711	312	2008	269	488	273	184	2086	913	2	1358	27	1		cellular&nbsp;organisms>Bacteria>Proteobacteria>Gammaproteobacteria>Pseudomonadales>Pseudomonadaceae>Pseudomonas
Peptoniphilus indolicus	4397		1				5		192	2		4397			1	1524	1	2		cellular&nbsp;organisms>Bacteria>Terrabacteria&nbsp;group>Firmicutes>Tissierellia>Tissierellales>Peptoniphilaceae>Peptoniphilus
Lampropedia hyalina	4356	132	1410	84	68	3673	1472	4356	421	601	289	403	886	369	7	889	18	4		cellular&nbsp;organisms>Bacteria>Proteobacteria>Betaproteobacteria>Burkholderiales>Comamonadaceae>Lampropedia
Staphylococcus massiliensis	3654	1	308	262	1373	139	1296	22	213	1133	970	1682	382	624	1632	380	376	3654	1291	cellular&nbsp;organisms>Bacteria>Terrabacteria&nbsp;group>Firmicutes>Bacilli>Bacillales>Staphylococcaceae>Staphylococcus
Comamonas terrae	3598	107	1325	100	58	3379	912	3598	309	537	249	304	996	533	7	1037	28	1	1	cellular&nbsp;organisms>Bacteria>Proteobacteria>Betaproteobacteria>Burkholderiales>Comamonadaceae>Comamonas
Caenimonas koreensis	3483	99	1202	83	59	3398	1027	3483	302	523	212	286	933	491	6	954	39	3		cellular&nbsp;organisms>Bacteria>Proteobacteria>Betaproteobacteria>Burkholderiales>Comamonadaceae>Caenimonas
Staphylococcus felis	3276		12	20	965	11	40		5	1308	1140	36	312	25	35	332	9	3276	921	cellular&nbsp;organisms>Bacteria>Terrabacteria&nbsp;group>Firmicutes>Bacilli>Bacillales>Staphylococcaceae>Staphylococcus
Staphylococcus muscae	3087		254	213	1037	128	1016	17	193	1014	518	1227	344	590	897	291	222	3087	1044	cellular&nbsp;organisms>Bacteria>Terrabacteria&nbsp;group>Firmicutes>Bacilli>Bacillales>Staphylococcaceae>Staphylococcus
Staphylococcus caprae	3074		285	211	1560	218	1611	37	224	1358	1034	1490	393	610	1391	365	338	3074	1028	cellular&nbsp;organisms>Bacteria>Terrabacteria&nbsp;group>Firmicutes>Bacilli>Bacillales>Staphylococcaceae>Staphylococcus
Comamonas testosteroni	3072	105	1134	60	64	3072	426	2978	307	490	192	249	1015	470	4	1179	36	2	1	cellular&nbsp;organisms>Bacteria>Proteobacteria>Betaproteobacteria>Burkholderiales>Comamonadaceae>Comamonas
Proteiniclasticum ruminis	3032	50	858	244	33	3032	64	2766	740	606	319	268	405	1093		1344	17	4	1	cellular&nbsp;organisms>Bacteria>Terrabacteria&nbsp;group>Firmicutes>Clostridia>Eubacteriales>Clostridiaceae>Proteiniclasticum
Gemella morbillorum	2976	2976		1	1	514	50			1		1688		2				1		cellular&nbsp;organisms>Bacteria>Terrabacteria&nbsp;group>Firmicutes>Bacilli>Bacillales>Bacillales&nbsp;incertae&nbsp;sedis>Bacillales&nbsp;Family&nbsp;XI.&nbsp;Incertae&nbsp;Sedis>Gemella
Staphylococcus haemolyticus	2916	2	321	324	1496	303	1869	42	286	2916	853	2163	205	857	1698	169	343	2900	1062	cellular&nbsp;organisms>Bacteria>Terrabacteria&nbsp;group>Firmicutes>Bacilli>Bacillales>Staphylococcaceae>Staphylococcus
Anaerococcus obesiensis	2876	7	45		1	1		1	2876		1	1								cellular&nbsp;organisms>Bacteria>Terrabacteria&nbsp;group>Firmicutes>Tissierellia>Tissierellales>Peptoniphilaceae>Anaerococcus
Staphylococcus nepalensis	2670	1	180	159	1329	158	869	25	152	610	597	2670	307	391	1420	335	572	2401	857	cellular&nbsp;organisms>Bacteria>Terrabacteria&nbsp;group>Firmicutes>Bacilli>Bacillales>Staphylococcaceae>Staphylococcus
Peptostreptococcus stomatis	2345	2345			15				78			147	2	4					2	cellular&nbsp;organisms>Bacteria>Terrabacteria&nbsp;group>Firmicutes>Clostridia>Eubacteriales>Peptostreptococcaceae>Peptostreptococcus
Delftia litopenaei	2192	63	704	41	27	1995	699	2192	215	327	151	185	583	264	7	573	15		1	cellular&nbsp;organisms>Bacteria>Proteobacteria>Betaproteobacteria>Burkholderiales>Comamonadaceae>Delftia
Peptoniphilus duerdenii	2174			1			1		18		1	2174				1618				cellular&nbsp;organisms>Bacteria>Terrabacteria&nbsp;group>Firmicutes>Tissierellia>Tissierellales>Peptoniphilaceae>Peptoniphilus
Bacteroides fragilis	2025	2025				2														cellular&nbsp;organisms>Bacteria>FCB&nbsp;group>Bacteroidetes/Chlorobi&nbsp;group>Bacteroidetes>Bacteroidia>Bacteroidales>Bacteroidaceae>Bacteroides
Peptoniphilus grossensis	1979		2			1			1979			353				88		1		cellular&nbsp;organisms>Bacteria>Terrabacteria&nbsp;group>Firmicutes>Tissierellia>Tissierellales>Peptoniphilaceae>Peptoniphilus
Staphylococcus auricularis	1972		173	161	675	113	782	24	135	782	592	873	198	298	820	211	197	1972	567	cellular&nbsp;organisms>Bacteria>Terrabacteria&nbsp;group>Firmicutes>Bacilli>Bacillales>Staphylococcaceae>Staphylococcus
[Eubacterium] infirmum	1790	1790	2			25		4				1								cellular&nbsp;organisms>Bacteria>Terrabacteria&nbsp;group>Firmicutes>Clostridia>Eubacteriales>Eubacteriales&nbsp;incertae&nbsp;sedis>Eubacteriales&nbsp;Family&nbsp;XIII.&nbsp;Incertae&nbsp;Sedis
Anaerococcus pacaensis	1789	244	1789			3	1	1	1046	1		27				2				cellular&nbsp;organisms>Bacteria>Terrabacteria&nbsp;group>Firmicutes>Tissierellia>Tissierellales>Peptoniphilaceae>Anaerococcus
Staphylococcus piscifermentans	1710		154	128	762	72	750	17	129	619	474	788	177	244	724	177	190	1710	525	cellular&nbsp;organisms>Bacteria>Terrabacteria&nbsp;group>Firmicutes>Bacilli>Bacillales>Staphylococcaceae>Staphylococcus
Alloprevotella tannerae	1509	1509	1		2		34					18	154	1						cellular&nbsp;organisms>Bacteria>FCB&nbsp;group>Bacteroidetes/Chlorobi&nbsp;group>Bacteroidetes>Bacteroidia>Bacteroidales>Prevotellaceae>Alloprevotella
Prevotella oris	1408	1408										206			1				1	cellular&nbsp;organisms>Bacteria>FCB&nbsp;group>Bacteroidetes/Chlorobi&nbsp;group>Bacteroidetes>Bacteroidia>Bacteroidales>Prevotellaceae>Prevotella
Pantoea dispersa	1345				1345		12									6		5		cellular&nbsp;organisms>Bacteria>Proteobacteria>Gammaproteobacteria>Enterobacterales>Erwiniaceae>Pantoea
Enterococcus aquimarinus	1282	15	147	24		210		1282		102	59	64	183			194	8			cellular&nbsp;organisms>Bacteria>Terrabacteria&nbsp;group>Firmicutes>Bacilli>Lactobacillales>Enterococcaceae>Enterococcus
Peptoniphilus senegalensis	1273		1			1	2		27			1273				634				cellular&nbsp;organisms>Bacteria>Terrabacteria&nbsp;group>Firmicutes>Tissierellia>Tissierellales>Peptoniphilaceae>Peptoniphilus
Pseudomonas formosensis	1267	29	796	156	4	708	3	1267	359	153	137	60	806	297		555	3	1		cellular&nbsp;organisms>Bacteria>Proteobacteria>Gammaproteobacteria>Pseudomonadales>Pseudomonadaceae>Pseudomonas
Anaerococcus senegalensis	1205	164	1205		1	4	1	7	680	2	1	179	3	2		4	6			cellular&nbsp;organisms>Bacteria>Terrabacteria&nbsp;group>Firmicutes>Tissierellia>Tissierellales>Peptoniphilaceae>Anaerococcus
Comamonas odontotermitis	1189	50	421	32	31	1189	3	1151	197	223	59	92	399	98		382	7	3		cellular&nbsp;organisms>Bacteria>Proteobacteria>Betaproteobacteria>Burkholderiales>Comamonadaceae>Comamonas
Tissierella carlieri	1175	20	145	13				1175		130	6	9		154		165				cellular&nbsp;organisms>Bacteria>Terrabacteria&nbsp;group>Firmicutes>Tissierellia>Tissierellales>Tissierellaceae>Tissierella
Staphylococcus saccharolyticus	1130		80	55	248	50	300	6	56	263	213	337	66	119	286	81	1130	646	196	cellular&nbsp;organisms>Bacteria>Terrabacteria&nbsp;group>Firmicutes>Bacilli>Bacillales>Staphylococcaceae>Staphylococcus
Butyricicoccus pullicaecorum	1124	49	368	25	7	686		1124	2	245	193	62	264	267		437	9	1		cellular&nbsp;organisms>Bacteria>Terrabacteria&nbsp;group>Firmicutes>Clostridia>Eubacteriales>Clostridiaceae>Butyricicoccus
Atopostipes suicloacalis	1100	5	196	19		1100	22	1	130	82	47	48	76	2		189	4			cellular&nbsp;organisms>Bacteria>Terrabacteria&nbsp;group>Firmicutes>Bacilli>Lactobacillales>Carnobacteriaceae>Atopostipes
Polaromonas naphthalenivorans	1097	36	384	18	22	1042	337	1097	98	177	74	100	338	166	1	342	9	1		cellular&nbsp;organisms>Bacteria>Proteobacteria>Betaproteobacteria>Burkholderiales>Comamonadaceae>Polaromonas
Anaerococcus urinomassiliensis	1032	72	29				1		1032						2					cellular&nbsp;organisms>Bacteria>Terrabacteria&nbsp;group>Firmicutes>Tissierellia>Tissierellales>Peptoniphilaceae>Anaerococcus
Dialister invisus	1032	1032							4			116								cellular&nbsp;organisms>Bacteria>Terrabacteria&nbsp;group>Firmicutes>Negativicutes>Veillonellales>Veillonellaceae>Dialister
Moraxella oblonga	1031		4			3		1			1		7	6		3	1031			cellular&nbsp;organisms>Bacteria>Proteobacteria>Gammaproteobacteria>Pseudomonadales>Moraxellaceae>Moraxella
Aggregatibacter segnis	977						1					977		1	6					cellular&nbsp;organisms>Bacteria>Proteobacteria>Gammaproteobacteria>Pasteurellales>Pasteurellaceae>Aggregatibacter
Campylobacter curvus	953	953		1								34								cellular&nbsp;organisms>Bacteria>Proteobacteria>delta/epsilon&nbsp;subdivisions>Epsilonproteobacteria>Campylobacterales>Campylobacteraceae>Campylobacter
Comamonas serinivorans	932	40	384	16	21	932	24	864	95	163	96	72	345	134		496	13			cellular&nbsp;organisms>Bacteria>Proteobacteria>Betaproteobacteria>Burkholderiales>Comamonadaceae>Comamonas
Staphylococcus lugdunensis	861		10	861	35	99	70	1	9	61	42	52	10	19	39	50	14	105	25	cellular&nbsp;organisms>Bacteria>Terrabacteria&nbsp;group>Firmicutes>Bacilli>Bacillales>Staphylococcaceae>Staphylococcus
Comamonas kerstersii	848	25	285	22	14	769	232	848	91	106	45	67	245	92	4	249	13	1		cellular&nbsp;organisms>Bacteria>Proteobacteria>Betaproteobacteria>Burkholderiales>Comamonadaceae>Comamonas
Prevotella bivia	842								842											cellular&nbsp;organisms>Bacteria>FCB&nbsp;group>Bacteroidetes/Chlorobi&nbsp;group>Bacteroidetes>Bacteroidia>Bacteroidales>Prevotellaceae>Prevotella
Peptoniphilus coxii	821		20						821			2								cellular&nbsp;organisms>Bacteria>Terrabacteria&nbsp;group>Firmicutes>Tissierellia>Tissierellales>Peptoniphilaceae>Peptoniphilus
Hydrogenophaga crassostreae	808	38	326	26	27	774	20	808	85	175	61	112	385	156	1	438	20			cellular&nbsp;organisms>Bacteria>Proteobacteria>Betaproteobacteria>Burkholderiales>Comamonadaceae>Hydrogenophaga
Polaromonas hydrogenivorans	804	24	258	21	14	804	211	760	64	125	70	53	196	115	2	230	5			cellular&nbsp;organisms>Bacteria>Proteobacteria>Betaproteobacteria>Burkholderiales>Comamonadaceae>Polaromonas
Campylobacter showae	801	801										21								cellular&nbsp;organisms>Bacteria>Proteobacteria>delta/epsilon&nbsp;subdivisions>Epsilonproteobacteria>Campylobacterales>Campylobacteraceae>Campylobacter
Peptoniphilus koenoeneniae	770	1	2						434			770	1			298				cellular&nbsp;organisms>Bacteria>Terrabacteria&nbsp;group>Firmicutes>Tissierellia>Tissierellales>Peptoniphilaceae>Peptoniphilus
Pseudomonas saponiphila	768	20	495	53	9	768	45	378	34	82	54	69	491	209		270	9	1		cellular&nbsp;organisms>Bacteria>Proteobacteria>Gammaproteobacteria>Pseudomonadales>Pseudomonadaceae>Pseudomonas
Hydrogenophaga carboriunda	767	23	275	13	8	767	236	716	64	113	56	58	152	97	4	160	5			cellular&nbsp;organisms>Bacteria>Proteobacteria>Betaproteobacteria>Burkholderiales>Comamonadaceae>Hydrogenophaga
Anaerococcus jeddahensis	763	76	763				1	1	415			1								cellular&nbsp;organisms>Bacteria>Terrabacteria&nbsp;group>Firmicutes>Tissierellia>Tissierellales>Peptoniphilaceae>Anaerococcus
Peptoniphilus gorbachii	746								746		1	15	1			7				cellular&nbsp;organisms>Bacteria>Terrabacteria&nbsp;group>Firmicutes>Tissierellia>Tissierellales>Peptoniphilaceae>Peptoniphilus
Moraxella nonliquefaciens	746													2			746		1	cellular&nbsp;organisms>Bacteria>Proteobacteria>Gammaproteobacteria>Pseudomonadales>Moraxellaceae>Moraxella
Veillonella rodentium	735	19				213						735	1	2	1				2	cellular&nbsp;organisms>Bacteria>Terrabacteria&nbsp;group>Firmicutes>Negativicutes>Veillonellales>Veillonellaceae>Veillonella
Fusobacterium nucleatum	728	728		1		182						614				1			2	cellular&nbsp;organisms>Bacteria>Fusobacteria>Fusobacteriia>Fusobacteriales>Fusobacteriaceae>Fusobacterium
Streptococcus cristatus	726			1		18		1	1			726		2						cellular&nbsp;organisms>Bacteria>Terrabacteria&nbsp;group>Firmicutes>Bacilli>Lactobacillales>Streptococcaceae>Streptococcus
Staphylococcus gallinarum	706				706					1										cellular&nbsp;organisms>Bacteria>Terrabacteria&nbsp;group>Firmicutes>Bacilli>Bacillales>Staphylococcaceae>Staphylococcus
Streptococcus koreensis	644		1		3	96	16		16			644	4	11	3	1	1	3	8	cellular&nbsp;organisms>Bacteria>Terrabacteria&nbsp;group>Firmicutes>Bacilli>Lactobacillales>Streptococcaceae>Streptococcus
Gemella sanguinis	643	643				158	11	1		1		414	1	6	2	1			2	cellular&nbsp;organisms>Bacteria>Terrabacteria&nbsp;group>Firmicutes>Bacilli>Bacillales>Bacillales&nbsp;incertae&nbsp;sedis>Bacillales&nbsp;Family&nbsp;XI.&nbsp;Incertae&nbsp;Sedis>Gemella
Pseudomonas mucidolens	637	19	404	67	8	637	36	293	34	57	36	54	403	199		243	4		1	cellular&nbsp;organisms>Bacteria>Proteobacteria>Gammaproteobacteria>Pseudomonadales>Pseudomonadaceae>Pseudomonas>Pseudomonas&nbsp;fluorescens&nbsp;group
Acidovorax valerianellae	633	23	202	16	4	617	207	633	57	78	49	51	179	83	2	160	2			cellular&nbsp;organisms>Bacteria>Proteobacteria>Betaproteobacteria>Burkholderiales>Comamonadaceae>Acidovorax
Peptostreptococcus canis	595	7					1	1	595											cellular&nbsp;organisms>Bacteria>Terrabacteria&nbsp;group>Firmicutes>Clostridia>Eubacteriales>Peptostreptococcaceae>Peptostreptococcus
Staphylococcus chromogenes	589		3	6	21	2	26		7	19	10	21	6	2	26	7	589	51	21	cellular&nbsp;organisms>Bacteria>Terrabacteria&nbsp;group>Firmicutes>Bacilli>Bacillales>Staphylococcaceae>Staphylococcus
Moraxella lacunata	587					2	2									1	587		3	cellular&nbsp;organisms>Bacteria>Proteobacteria>Gammaproteobacteria>Pseudomonadales>Moraxellaceae>Moraxella
Anaerococcus hydrogenalis	582	6	14				1		582			297								cellular&nbsp;organisms>Bacteria>Terrabacteria&nbsp;group>Firmicutes>Tissierellia>Tissierellales>Peptoniphilaceae>Anaerococcus
Anaerocolumna aminovalerica	569	218	42	12	9	569	3	338	2	23	18	33	4	4	7	81	21	12	6	cellular&nbsp;organisms>Bacteria>Terrabacteria&nbsp;group>Firmicutes>Clostridia>Eubacteriales>Lachnospiraceae>Anaerocolumna
Facklamia tabacinasalis	568	20	126	17	3	568		148		29	51	18	133	29	3	38	1	2	1	cellular&nbsp;organisms>Bacteria>Terrabacteria&nbsp;group>Firmicutes>Bacilli>Lactobacillales>Aerococcaceae>Facklamia
Enterococcus faecalis	560		6		560	8	11	5	3	7	7	15	5	5	21	8	7	29	14	cellular&nbsp;organisms>Bacteria>Terrabacteria&nbsp;group>Firmicutes>Bacilli>Lactobacillales>Enterococcaceae>Enterococcus
Staphylococcus devriesei	553		46	39	553	131	88	59	14	438	57	67	28	42	152	33	36	185	103	cellular&nbsp;organisms>Bacteria>Terrabacteria&nbsp;group>Firmicutes>Bacilli>Bacillales>Staphylococcaceae>Staphylococcus
Staphylococcus delphini	543	1	13	2	89	19	19		259	52	53	13	543	9	53	16	19	208	43	cellular&nbsp;organisms>Bacteria>Terrabacteria&nbsp;group>Firmicutes>Bacilli>Bacillales>Staphylococcaceae>Staphylococcus>Staphylococcus&nbsp;intermedius&nbsp;group
Geobacillus thermoleovorans	534	8	102	34	418	78	175	21	84	173	140	267	95	110	288	105	101	534	284	cellular&nbsp;organisms>Bacteria>Terrabacteria&nbsp;group>Firmicutes>Bacilli>Bacillales>Bacillaceae>Geobacillus>Geobacillus&nbsp;thermoleovorans&nbsp;group
Pseudomonas oleovorans	527	23	311	43	6	527	32	276	24	57	22	41	441	197		236	1			cellular&nbsp;organisms>Bacteria>Proteobacteria>Gammaproteobacteria>Pseudomonadales>Pseudomonadaceae>Pseudomonas>Pseudomonas&nbsp;aeruginosa&nbsp;group>Pseudomonas&nbsp;oleovorans/pseudoalcaligenes&nbsp;group
Streptococcus sanguinis	526				6	288		1	3			526		6	1	1			1	cellular&nbsp;organisms>Bacteria>Terrabacteria&nbsp;group>Firmicutes>Bacilli>Lactobacillales>Streptococcaceae>Streptococcus
Cloacibacterium normanense	518	8	252	27	2	232	229	518	56	119	45	37	68	97		77	1			cellular&nbsp;organisms>Bacteria>FCB&nbsp;group>Bacteroidetes/Chlorobi&nbsp;group>Bacteroidetes>Flavobacteriia>Flavobacteriales>Weeksellaceae>Cloacibacterium
Extensimonas vulgaris	508	16	174	14	13	499	135	508	41	77	24	56	166	79		179	3			cellular&nbsp;organisms>Bacteria>Proteobacteria>Betaproteobacteria>Burkholderiales>Comamonadaceae>Extensimonas
Proteus mirabilis	507		2		8		3		507	34			1			4	4	3		cellular&nbsp;organisms>Bacteria>Proteobacteria>Gammaproteobacteria>Enterobacterales>Morganellaceae>Proteus
Paracoccus alkenifer	501	7	260	31	1	501		417	57	75	52	52	366	41	1	153	5			cellular&nbsp;organisms>Bacteria>Proteobacteria>Alphaproteobacteria>Rhodobacterales>Rhodobacteraceae>Paracoccus
Staphylococcus pseudintermedius	501		50	47	226	36	266	5	32	216	146	221	59	87	250	52	58	501	152	cellular&nbsp;organisms>Bacteria>Terrabacteria&nbsp;group>Firmicutes>Bacilli>Bacillales>Staphylococcaceae>Staphylococcus>Staphylococcus&nbsp;intermedius&nbsp;group
